# Supplementary material for: Lateralization of Temporal Lobe Epilepsy Based on Resting-State Functional Magnetic Resonance Imaging and Machine Learning
Source: Front Neurol. 2015 Aug 31;6:184. doi: 10.3389/fneur.2015.00184 (PMC4553409; doi:10.3389/fneur.2015.00184)
Supplement: Supplementary file 1 [file data_sheet_1.zip]

Archive with 2 entries (2 files):
- 110661_TLE_suppl_1.docx
- 110661_TLE_suppl_2.docx
